# Supplementary material for: Investigating Carvedilol’s Repurposing for the Treatment of Non-Small Cell Lung Cancer via Aldehyde Dehydrogenase Activity Modulation in the Presence of β-Adrenergic Agonists
Source: Curr Issues Mol Biol. 2023 Sep 29;45(10):7996–8012. doi: 10.3390/cimb45100505 (PMC10605277; doi:10.3390/cimb45100505)
Supplement: Supplementary file 1 [file cimb-45-00505-s001.zip]

Archive with 1 entries (1 files):
- cimb-2611617-supplementary.pdf
